# Supplementary material for: Retroperitoneal laparoscopic partial adrenalectomy (RLPA) for 20-40 mm nonfunctional adrenal tumors in the day surgery mode
Source: Front Endocrinol (Lausanne). 2022 Dec 20;13:1099818. doi: 10.3389/fendo.2022.1099818 (PMC9807863; doi:10.3389/fendo.2022.1099818)
Supplement: Supplementary file 1 [file DataSheet_1.xlsx]

## Sheet: patient data
Demographics and preoperative								Intraoperative and postoperative												Pathologic
ID	Age (yr)	F/M	W (kg)	H (m)	BMI (kg/m2)	L/R	Tumor maximal diameter (mm)	Operation time (min)	Blood loss (mL)	Switch to open surgery	Gastrointestinal function recovery time (h)	Drainage tube placement time (h)	Whether to be transferred to a regular ward	Reasons for changing wards	Hospital stay (h)	Hospitalization expense (yuan)	The first day after leaving the hospital	The third day after leaving the hospital	The seventh day after leaving the hospital	Pathologic types	Tissue margin was positive
H0156337	58	F	89	1.62	33.9125	L	23	60	30	N	8	24	N		42	23367.2				Cortical adenoma	N
H0181702	47	M	61	1.65	22.4059	L	22	58	50	N	8	20	N		44	24724.9				Cortical adenoma	N
H0185118	57	M	80	1.75	26.1224	L	36	75	100	N	10	30	Y	Watch and wait	56	25525.1				Pheochromocytoma	N
H0186721	57	M	80	1.75	26.1224	R	24	65	50	N	9	20	N		45	23736.2				Cortical adenoma	N
H0186816	55	M	85	1.76	27.4406	L	37	89	200	N	12	48	Y	More drainage fluid	72	26338.1				Cortical adenoma	N
H0189780	54	F	57	1.59	22.5466	L	23	60	40	N	8	20	N		48	22529.2				Cortical adenoma	N
H0190256	33	F	55	1.62	20.9572	R	28	69	50	N	7	19	N		43	23778.9				Cortical adenoma	N
H0190547	29	M	93	1.81	28.3874	L	31	75	60	N	6	22	N		46	22633.1				Cortical adenoma	N
H0196093	29	M	70	1.72	23.6614	R	20	60	50	N	9	20	N		38	23937.6				Cortical adenoma	N
H0198149	34	M	69	1.7	23.8754	R	27	70	30	N	6	20	N		46	24832.5				Cortical adenoma	N
H0200025	56	M	50	1.62	19.052	R	35	120	200	N	14	72	Y	More drainage fluid	85	34369.9				Pheochromocytoma	N
H0212139	69	M	75	1.68	26.5731	R	24	65	50	N	16	21	N		42	22937.2				Cortical adenoma	N
H0212574	41	F	62	1.65	22.7732	R	40	95	50	N	9	22	Y	fever	72	26500				Lymphatic duct tumor	N
H0245606	64	M	53	1.59	20.9644	L	27	73	30	N	12	19	N		40	22919.5				Cortical adenoma	N
H0257421	53	F	65	1.6	25.3906	L	28	65	70	N	10	20	N		43	23402.8				Cortical adenoma	N
H0260758	63	M	75	1.72	25.3515	L	27	69	50	N	10	18	N		41	23925.3				Cortical adenoma	N
H0262096	51	F	41	1.52	17.7458	L	31	65	30	N	8	19	N		40	21478				Cortical adenoma	N
H0271192	51	M	65	1.6	25.3906	L	22	70	40	N	11	18	N		42	21418.9				Cortical adenoma	N
H0280647	59	F	60	1.58	24.0346	L	32	67	50	N	12	20	N		43	20844.3				Cortical adenoma	N

## Sheet: patient data (2)
Demographics and preoperative								Intraoperative and postoperative												Pathologic
ID	Age (yr)	F/M	W (kg)	H (m)	BMI (kg/m2)	L/R	Tumor maximal diameter (mm)	Operation time (min)	Blood loss (mL)	Switch to open surgery	Gastrointestinal function recovery time (h)	Drainage tube placement time (h)	Whether to be transferred to a regular ward	Reasons for changing wards	Hospital stay (h)	Hospitalization expense (yuan)	The first day after leaving the hospital	The third day after leaving the hospital	The seventh day after leaving the hospital	Pathologic types	Tissue margin was positive
H0156337	58	F	89	1.62	33.9125	L	23	60	30	N	8	24	N		42	23367.2				Cortical adenoma	N
H0181702	47	M	61	1.65	22.4059	L	22	58	50	N	8	20	N		44	24724.9				Cortical adenoma	N
H0186721	57	M	80	1.75	26.1224	R	24	65	50	N	9	20	N		45	23736.2				Cortical adenoma	N
H0189780	54	F	57	1.59	22.5466	L	23	60	40	N	8	20	N		48	22529.2				Cortical adenoma	N
H0190256	33	F	55	1.62	20.9572	R	28	69	50	N	7	19	N		43	23778.9				Cortical adenoma	N
H0190547	29	M	93	1.81	28.3874	L	31	75	60	N	6	22	N		46	22633.1				Cortical adenoma	N
H0196093	29	M	70	1.72	23.6614	R	20	60	50	N	9	20	N		38	23937.6				Cortical adenoma	N
H0198149	34	M	69	1.7	23.8754	R	27	70	30	N	6	20	N		46	24832.5				Cortical adenoma	N
H0212139	69	M	75	1.68	26.5731	R	24	65	50	N	16	21	N		42	22937.2				Cortical adenoma	N
H0245606	64	M	53	1.59	20.9644	L	27	73	30	N	12	19	N		40	22919.5				Cortical adenoma	N
H0257421	53	F	65	1.6	25.3906	L	28	65	70	N	10	20	N		43	23402.8				Cortical adenoma	N
H0260758	63	M	75	1.72	25.3515	L	27	69	50	N	10	18	N		41	23925.3				Cortical adenoma	N
H0262096	51	F	41	1.52	17.7458	L	31	65	30	N	8	19	N		40	21478				Cortical adenoma	N
H0271192	51	M	65	1.6	25.3906	L	22	70	40	N	11	18	N		42	21418.9				Cortical adenoma	N
H0280647	59	F	60	1.58	24.0346	L	32	67	50	N	12	20	N		43	20844.3				Cortical adenoma	N
